# Supplementary material for: Integrating metabolic profiling of pancreatic juice with transcriptomic analysis of pancreatic cancer tissue identifies distinct clinical subgroups
Source: Front Oncol. 2024 Jun 26;14:1405612. doi: 10.3389/fonc.2024.1405612 (PMC11234733; doi:10.3389/fonc.2024.1405612)
Supplement: Supplementary file 3 [file DataSheet_3.xlsx]

## Sheet: M_CL1
KLK5
PYHIN1
IGHV3-43
MS4A1
ADA
CTSG
CRTAM
FCN1
CCL19
AIM2
ITK
NFATC2
PTPRC
FGR
NLRP3
PRKCB
LCK
LCP2
ADIPOQ
SNAP25
UCN3
SLC22A9
CARTPT
CNR1
FFAR1
ABCC8
IL6
HPN
ADH1A
FOXA2
ISL1
SOX8

## Sheet: M_CL2
IGFL3
MTCL1
SLC26A1
RNF39
BUB1B
CD70
PAEP
WFDC1
AVEN
TMEM213
TSTD1
FAM25A
A2ML1
LRRC73
ELOA3C
ST8SIA2
CITED4
CYP2W1
RFC5
MOGAT3
ZNF497
IGLV4-60
PRSS21
PSAT1
MAP3K9
C4BPA
CCL15
PDE8B
SYCE3
USP17L13

## Sheet: M_CL3
IL24
MUC21
NMUR2
SBSN
KRT81
POTEG
GK3P
PIPOX
UTP6
MCM8
MARCO
AGRP
ALPG
PCNA
GSDMC
GRWD1
KRT6A
TMIGD3
TROAP
PKMYT1
L1CAM
RTEL1-TNFRSF6B
PCSK9
CDC25C
TNFRSF6B
RRAD
DCHS1
CGB8
CGB5
BUB1
